# Supplementary material for: Long-term real-world evidence of sparsentan efficacy in patients with IgA nephropathy treated with SGLT2 inhibitors
Source: Clin Kidney J. 2026 Jun 1;19(7):sfag181. doi: 10.1093/ckj/sfag181 (PMC13344172; doi:10.1093/ckj/sfag181)
Supplement: sfag181_Supplemental_Files [file sfag181_supplemental_files.zip]

Archive with 9 entries (9 files):
- 317 Supplemental Appendix.docx
- FU_Figure_S1.pdf
- FU_Figure_S2.pdf
- FU_Figure_S3A.pdf
- FU_Figure_S3B.pdf
- FU_Figure_S4A.pdf
- FU_Figure_S4B.pdf
- FU_Figure_S5AB.eps
- FU_Figure_S5C.eps
